# Supplementary material for: Molecular epidemiology and genetic characterization of PCV2 and PCV3 circulating in domestic pigs and wild boars in central-southern regions of Italy
Source: BMC Vet Res. 2025 Jul 21;21:478. doi: 10.1186/s12917-025-04928-0 (PMC12278492; doi:10.1186/s12917-025-04928-0)
Supplement: Supplementary file 6 — Supplementary Material 6: Supplementary table 2 [file 12917_2025_4928_MOESM6_ESM.xlsx]

## Sheet: Foglio1
Pathogen	SequenceID	Host	Country	Region	Province	Collection_date	Accession Number
PCV2	10431	DomesticPig	Italy	Molise	CB	09-Mar-2020	PQ468838
PCV2	11917	WildBoar	Italy	Molise	CB	29-Sep-2023	PQ468839
PCV2	11910	WildBoar	Italy	Molise	CB	19-Jun-2023	PQ468840
PCV2	11860	WildBoar	Italy	Molise	CB	29-May-2023	PQ468841
PCV2	11907	WildBoar	Italy	Molise	CB	29-May-2023	PQ468842
PCV2	11055	WildBoar	Italy	Molise	CB	04-Apr-2023	PQ468843
PCV2	11054	WildBoar	Italy	Molise	CB	22-Mar-2023	PQ468844
PCV2	10438	DomesticPig	Italy	Abruzzo	TE	28-Feb-2020	PQ468845
PCV2	10439	DomesticPig	Italy	Abruzzo	TE	26-Apr-2021	PQ468846
PCV2	10440	DomesticPig	Italy	Abruzzo	TE	05-Jul-2021	PQ468847
PCV2	10441	DomesticPig	Italy	Abruzzo	TE	13-Oct-2021	PQ468848
PCV2	10442	DomesticPig	Italy	Abruzzo	TE	27-Oct-2021	PQ468849
PCV2	10444	WildBoar	Italy	Abruzzo	PE	09-Dec-2021	PQ468850
PCV2	10446	WildBoar	Italy	Molise	CB	18-Oct-2022	PQ468851
PCV2	10545	WildBoar	Italy	Molise	CB	03-Nov-2022	PQ468852
PCV2	10548	WildBoar	Italy	Molise	CB	09-Nov-2022	PQ468853
PCV2	10550	WildBoar	Italy	Molise	CB	16-Nov-2022	PQ468854
PCV2	10551	WildBoar	Italy	Molise	CB	24-Nov-2022	PQ468855
PCV2	10555	WildBoar	Italy	Molise	CB	06-Dec-2022	PQ468856
PCV2	10558	DomesticPig	Italy	Abruzzo	CH	22-Sep-2022	PQ468857
PCV2	11046	WildBoar	Italy	Abruzzo	TE	15-Dec-2022	PQ468858
PCV2	11050	WildBoar	Italy	Molise	CB	10-Jan-2023	PQ468859
PCV2	11058	WildBoar	Italy	Molise	CB	12-May-2023	PQ468860
PCV2	11062	WildBoar	Italy	Molise	CB	12-May-2023	PQ468861
PCV2	11859	WildBoar	Italy	Molise	CB	19-May-2023	PQ468862
PCV2	11909	WildBoar	Italy	Molise	CB	29-May-2023	PQ468863
PCV2	11912	WildBoar	Italy	Molise	CB	26-Jun-2023	PQ468864
PCV2	11914	WildBoar	Italy	Molise	CB	31-Jul-2023	PQ468865
PCV2	11052	WildBoar	Italy	Molise	CB	06-Mar-2023	PQ468866
PCV2	11918	WildBoar	Italy	Molise	CB	10-Oct-2023	PQ468867
PCV2	12012	WildBoar	Italy	Molise	NA	10-Oct-2023	PQ468868
PCV2	12014	WildBoar	Italy	Molise	CB	25-Oct-2023	PQ468869
PCV2	12015	DomesticPig	Italy	Marche	AP	17-May-2023	PQ468870
PCV2	12016	DomesticPig	Italy	Marche	AP	29-May-2022	PQ468871
PCV2	12017	DomesticPig	Italy	Marche	AP	29-May-2023	PQ468872
PCV2	12018	DomesticPig	Italy	Abruzzo	TE	07-Jun-2023	PQ468873
PCV3	12019	DomesticPig	Italy	Marche	AP	13-Jun-2023	PQ468874
PCV3	12020	DomesticPig	Italy	Marche	AP	2023-11-07	PQ468875
PCV3	11917	WildBoar	Italy	Molise	CB	29-Sep-2023	PQ468876
PCV3	11918	WildBoar	Italy	Molise	CB	10-Oct-2023	PQ468877
PCV3	12014	WildBoar	Italy	Molise	CB	25-Oct-2023	PQ468878
PCV3	10438	DomesticPig	Italy	Abruzzo	TE	2020-02-28	PQ468879
PCV3	10446	WildBoar	Italy	Molise	CB	18-Oct-2022	PQ468880
PCV3	10551	WildBoar	Italy	Molise	CB	2022-11-24	PQ468881
PCV3	11050	WildBoar	Italy	Molise	CB	10-Jan-2023	PQ468882
PCV3	11052	WildBoar	Italy	Molise	CB	2023-03-06	PQ468883
PCV3	11860	WildBoar	Italy	Molise	CB	29-May-2023	PQ468884
PCV3	11910	WildBoar	Italy	Molise	CB	19-Jun-2023	PQ468885
